# Supplementary material for: Critical Assessment of Clean-Up Techniques Employed in Simultaneous Analysis of Persistent Organic Pollutants and Polycyclic Aromatic Hydrocarbons in Fatty Samples
Source: Toxics. 2022 Jan 1;10(1):12. doi: 10.3390/toxics10010012 (PMC8781265; doi:10.3390/toxics10010012)
Supplement: Supplementary file 1 [file toxics-10-00012-s001.zip]

Archive with 1 entries (1 files):
- toxics-1511989-supplementary.pdf
